# Supplementary material for: The polygenic implication of clopidogrel responsiveness: Insights from platelet reactivity analysis and next-generation sequencing
Source: PLoS One. 2024 Jul 11;19(7):e0306445. doi: 10.1371/journal.pone.0306445 (PMC11239111; doi:10.1371/journal.pone.0306445)
Supplement: S1 Table — (XLSX) [file pone.0306445.s003.xlsx]

## Sheet: Suplementary table 1
Supplementary Table 1. Comprehensive Custom Next Generation Sequencing Panel
SNPs obtained from GWAS studies
SNP	Genomic coordinate (GRCh37)	Gene
rs10306114	9:125132522	PTGS1
rs1057868	7:75615006	POR
rs1061781	1:44451234	B4GALT2
rs1062535	5:52351413	ITGA2
rs10935838	3:151058247	P2RY12
rs1126643	5:52347369	ITGA2
rs11568732	10:96521574	CYP2C19
rs11640115	16:735794	WDR24
rs11724226	4:149324067	NR3C2
rs11859453	16:83623678	CDH13
rs12041331	1:156869714	PEAR1
rs12055399	6:166106263	PDE10A
rs12248560	10:96521657	CYP2C19
rs12456693	18:42914264	SLC14A2
rs12711260	4:149322869	NR3C2
rs12913988	15:25978473	ATP10A
rs13118022	4:149345587	NR3C2
rs1330344	9:125131688	PTGS1
rs13431554	2:227597588	IRS1
rs140410716	10:135182452	ECHS1
rs1472122	3:151034602	GPR87
rs148058478	9:28086107	LINGO2
rs150054283	9:28173622	LINGO2
rs150117487	9:28074958	LINGO2
rs151216272	9:28118945	LINGO2
rs1512327	4:149322379	NR3C2
rs1512341	4:149314347	NR3C2
rs1516568	3:6949230	GRM7
rs1546044	4:149332944	NR3C2
rs168753	5:76028124	F2R
rs17064642	8:2017415	MYOM2
rs1736557	1:171080080	FMO3
rs1799983	7:150696111	NOS3
rs201441480	21:45994608	TSPEAR
rs2046934	3:151057642	P2RY12
rs2108622	19:15990431	CYP4F2
rs2242480	7:99361466	CYP3A4
rs2244613	16:55844609	CES1
rs2254638	21:30256283	N6AMT1
rs2286823	7:75614296	POR
rs2302429	7:75614777	POR
rs2305948	4:55979558	KDR
rs2487032	9:107703934	ABCA1
rs2644592	1:156875764	PEAR1
rs28365085	7:99245974	CYP3A5
rs3093135	19:16004371	CYP4F2
rs342293	7:106372219	CTB-30L5.1
rs3732759	3:151074925	P2RY12
rs3749187	3:44986574	ZDHHC3
rs3785161	16:55793695	CES1P1
rs41273215	1:156881959	PEAR1
rs4130324	6:166105660	PDE10A
rs4352664	6:166105786	PDE10A
rs4709966	6:166106741	PDE10A
rs4709967	6:166106902	PDE10A
rs4709968	6:166106960	PDE10A
rs4736529	8:133023163	EFR3A
rs4803418	19:41511803	CYP2B6
rs4803419	19:41512792	CYP2B6
rs5752527	22:27759199	TTC28
rs57731889	1:156882261	PEAR1
rs57908830	22:27759178	TTC28
rs5853517	3:151057586	P2RY12
rs5985	6:6318795	F13A1
rs6785930	3:151056616	P2RY12
rs6787801	3:151099741	P2RY12
rs6798347	3:151106158	MED12L
rs6801273	3:151062830	P2RY12
rs6809699	3:151056598	P2RY12
rs6831212	4:149313878	NR3C2
rs72558186	10:96541756	CYP2C19
rs72729980	4:149308281	NR3C2
rs72819363	16:89256040	CDH15
rs74569896	8:91937609	NECAB1
rs75750968	7:150825806	AGAP3
rs762551	15:75041917	CYP1A2
rs7667298	4:55991731	KDR
rs7747284	6:166107194	PDE10A
rs776746	7:99270539	CYP3A5
rs8192719	19:41518773	CYP2B6
rs8192950	16:55842404	CES1
rs907620	4:149302984	NR3C2
rs9348035	6:166107871	PDE10A
rs9348036	6:166108047	PDE10A
rs9356381	6:166105413	PDE10A
rs9364810	6:166108504	PDE10A
rs9365909	6:166106444	PDE10A
rs9365910	6:166108154	PDE10A
rs992556	4:149269636	NR3C2
rs11264579	1:156873463	PEAR1
rs4793665	17:48712087	ABCC3
Genes related to pharmacokinetics and pharmacodinamics of clopidogrel
Pathway involved	Transcript stable ID	Gene
Transport	ENST00000622132.5	ABCB1
Transport	ENST00000285238.13	ABCC3
Pharmacodinamics	ENST00000679454.1	ADCY3
Pharmacokinetics	ENST00000574513.5	CES1
Pharmacokinetics	ENST00000343932.5	CYP1A2
Pharmacokinetics	ENST00000324071.10	CYP2B6
Pharmacokinetics	ENST00000371321.9	CYP2C19
Pharmacokinetics	ENST00000371270.6	CYP2C8
Pharmacokinetics	ENST00000260682.8	CYP2C9
Pharmacokinetics	ENST00000651514.1	CYP3A4
Pharmacokinetics	ENST00000222982.8	CYP3A5
Pharmacodinamics	ENST00000311907.10	F2
Pharmacodinamics	ENST00000319211.5	F2R
Pharmacodinamics	ENST00000371085.8	GNAS
Transport	ENST00000559488.7	ITGB3
Pharmacodinamics	ENST00000225538.4	P2RX1
Pharmacodinamics	ENST00000305097.6	P2RY1
Pharmacodinamics	ENST00000302632.4	P2RY12
Pharmacodinamics	ENST00000292357.8	PEAR1
Pharmacodinamics	ENST00000482011.3	PLA2G2A
Pharmacokinetics	ENST00000222381.8	PON1
Pharmacodinamics	ENST00000362012.7	PTGS1
Transport	ENST00000366963.9	SLC22A1
Transport	ENST00000366953.8	SLC22A2
Pharmacodinamics	ENST00000375190.10	TBXA2R
Pharmacodinamics	ENST00000448866.7	TBXAS1
Phamacokinetics	ENST00000305107.7	UGT2B4
Phamacokinetics	ENST00000305231.12	UGT2B7
