# Supplementary material for: The polygenic implication of clopidogrel responsiveness: Insights from platelet reactivity analysis and next-generation sequencing
Source: PLoS One. 2024 Jul 11;19(7):e0306445. doi: 10.1371/journal.pone.0306445 (PMC11239111; doi:10.1371/journal.pone.0306445)
Supplement: S2 Table — (XLSX) [file pone.0306445.s004.xlsx]

## Sheet: Supplementary table 2
Supplementary Table 2. Primers sequences used in Sanger analysis
Gene	rs	Primer sequences	Location	Variant type	Amplicon Size (bp)
Amplification
LINGO2	rs150117487	CTTCAGTGATGTAGAAAACACCC	Chromosome 9:28074958 (forward strand)	Intron variant	383
		GTGCCTTATCCCATGCCAAAC
MED12L	rs10935838	ACATTCAAACCCTCCAGAATCA	Chromosome 3:151058247 (forward strand)	Intron variant	422
		AGTTCATCCCTGACCGTTTTG
MED12L	rs3732759	ACTGTGATAGCGCCTGAGAAC	Chromosome 3:151074925 (forward strand)	Intron variant	614
		TTAGGTTAAGAGCCAGAACAAACC
MED12L	rs2046934	TTCCTGCCTCTATATTGCTCACTC	Chromosome 3:151057642 (forward strand)	Intron variant	757
		ATTTCCAAAACGGTCAGGGATG
PDE10A	rs4709967	CTGGATGTAGTGATTTGGGTTTC	Chromosome 6:166106902 (forward strand)	Intron variant	668
		AGAAAACAAATGAACCCGGAGATG
PDE10A	rs4709968	CTGGATGTAGTGATTTGGGTTTC	Chromosome 6:166106960 (forward strand)	Intron variant	668
		AGAAAACAAATGAACCCGGAGATG
NR3C2	rs11724226	AGGGCTAGTGGAATAGAGAGAAC	Chromosome 4:149324067 (forward strand)	Intron variant	769
		ACTGGGCTCCTCTTCGGTATG
NR3C2	rs6831212	TTACCAGCACCTGAATGTCTACC	Chromosome 4:149313878 (forward strand)	Intron variant	454
		TCCACGGCACTTGCACTCAC
Sequencing
LINGO2	rs150117487	GTGCCTTATCCCATGCCAAAC	Chromosome 9:28074958 (forward strand)	Intron variant	383
MED12L	rs10935838	AGTTCATCCCTGACCGTTTTG	Chromosome 3:151058247 (forward strand)	Intron variant	442
MED12L	rs3732759	ACTGTGATAGCGCCTGAGAAC	Chromosome 3:151074925 (forward strand)	Intron variant	614
MED12L	rs2046934	ATTTCCAAAACGGTCAGGGATG	Chromosome 3:151057642 (forward strand)	Intron variant	757
PDE10A	rs4709967	CACGGTGGCTCACGCCTGTAATC	Chromosome 6:166106902 (forward strand)	Intron variant	668
PDE10A	rs4709968	AGAAAACAAATGAACCCGGAGATG	Chromosome 6:166106960 (forward strand)	Intron variant	668
NR3C2	rs11724226	ACTGGGCTCCTCTTCGGTATG	Chromosome 4:149324067 (forward strand)	Intron variant	769
NR3C2	rs6831212	TTACCAGCACCTGAATGTCTACC	Chromosome 4:149313878 (forward strand)	Intron variant	454
LINGO2 Leucine Rich Repeat and Ig Domain Containing 2; MED12L Mediator Complex Subunit 12L; PDE10A Phosphodiesterase 10A; NR3C2 Nuclear Receptor Subfamily 3 Group C Member 2
