# Supplementary material for: The polygenic implication of clopidogrel responsiveness: Insights from platelet reactivity analysis and next-generation sequencing
Source: PLoS One. 2024 Jul 11;19(7):e0306445. doi: 10.1371/journal.pone.0306445 (PMC11239111; doi:10.1371/journal.pone.0306445)
Supplement: S3 Table — (XLSX) [file pone.0306445.s005.xlsx]

## Sheet: Supplementary Table 3
Supplementary Table 3. Bioinformatic quality control for SNPs
Variant	Average depth	Depth > 10X	Depth >20X	Depth >50X	Depth >100X	Depth >200X	Depth >500X
rs10306114	1164.11	0.985714	0.985714	0.985714	0.885714	0.871429	0.8
rs1057868	2242.03	0.985714	0.985714	0.985714	0.971429	0.914286	0.857143
rs1061781	1214.7	0.985714	0.985714	0.971429	0.9	0.857143	0.8
rs1062535	1022.29	0.985714	0.985714	0.957143	0.885714	0.871429	0.742857
rs10935838	26.9714	0.685714	0.471429	0.157143	0.0428571	0.0142857	0
rs1126643	667.557	0.985714	0.985714	0.928571	0.857143	0.828571	0.671429
rs11568732	575.329	0.985714	0.957143	0.885714	0.842857	0.814286	0.528571
rs11640115	1844.37	0.985714	0.985714	0.985714	0.942857	0.885714	0.857143
rs11724226	389.3	0.942857	0.928571	0.871429	0.8	0.7	0.342857
rs11859453	1047.79	0.985714	0.985714	0.957143	0.885714	0.871429	0.785714
rs12041331	1609.43	0.985714	0.985714	0.985714	0.914286	0.885714	0.814286
rs12055399	1223.36	0.985714	0.985714	0.985714	0.885714	0.885714	0.8
rs12248560	727.829	0.985714	0.971429	0.9	0.857143	0.828571	0.628571
rs12456693	972.886	0.985714	0.985714	0.957143	0.857143	0.857143	0.757143
rs12711260	451.829	0.985714	0.957143	0.9	0.828571	0.785714	0.442857
rs12913988	1591.31	0.985714	0.985714	0.985714	0.914286	0.871429	0.828571
rs13118022	170.486	0.871429	0.828571	0.728571	0.571429	0.3	0.0428571
rs1330344	1434.64	0.985714	0.985714	0.985714	0.9	0.871429	0.828571
rs13431554	1472.04	0.985714	0.985714	0.985714	0.928571	0.871429	0.814286
rs140410716	1559.23	0.985714	0.985714	0.985714	0.914286	0.885714	0.814286
rs1472122	974.686	0.985714	0.985714	0.957143	0.857143	0.857143	0.757143
rs148058478	1012.27	0.985714	0.985714	0.942857	0.885714	0.871429	0.757143
rs150054283	995.714	0.985714	0.985714	0.957143	0.885714	0.857143	0.771429
rs150117487	3.17143	0.0857143	0.0142857	0	0	0	0
rs151216272	873.743	0.985714	0.985714	0.957143	0.885714	0.857143	0.771429
rs1512327	844.171	0.985714	0.985714	0.914286	0.871429	0.842857	0.714286
rs1512341	855.4	0.985714	0.985714	0.928571	0.871429	0.857143	0.714286
rs1516568	877.271	0.985714	0.985714	0.957143	0.857143	0.857143	0.742857
rs1546044	1062.7	0.985714	0.985714	0.957143	0.871429	0.857143	0.771429
rs168753	767.486	0.985714	0.957143	0.914286	0.871429	0.842857	0.642857
rs17064642	1061.91	0.985714	0.985714	0.928571	0.871429	0.857143	0.771429
rs1736557	1163.93	0.985714	0.985714	0.985714	0.885714	0.857143	0.8
rs1799983	1939.81	0.985714	0.985714	0.985714	0.942857	0.9	0.857143
rs201441480	1802.86	0.985714	0.985714	0.985714	0.942857	0.885714	0.828571
rs2046934	326.871	0.957143	0.914286	0.842857	0.8	0.671429	0.242857
rs2108622	1615.03	0.985714	0.985714	0.971429	0.914286	0.885714	0.828571
rs2242480	819.9	0.985714	0.985714	0.942857	0.857143	0.842857	0.714286
rs2244613	2230.43	0.985714	0.985714	0.985714	0.928571	0.9	0.871429
rs2254638	1465.29	0.985714	0.985714	0.985714	0.928571	0.885714	0.828571
rs2286823	1963.83	0.985714	0.985714	0.985714	0.957143	0.914286	0.857143
rs2302429	1843.87	0.985714	0.985714	0.985714	0.942857	0.885714	0.857143
rs2305948	1028.07	0.985714	0.985714	0.957143	0.885714	0.857143	0.771429
rs2487032	982.214	0.985714	0.985714	0.957143	0.885714	0.842857	0.757143
rs2644592	1511.49	0.985714	0.985714	0.985714	0.928571	0.885714	0.828571
rs28365085	1024.26	0.985714	0.985714	0.957143	0.885714	0.857143	0.771429
rs3093135	1684.81	0.985714	0.985714	0.985714	0.942857	0.9	0.828571
rs342293	841.657	0.985714	0.985714	0.942857	0.857143	0.842857	0.714286
rs3732759	105.843	0.885714	0.814286	0.657143	0.457143	0.157143	0
rs3749187	1968.14	0.985714	0.985714	0.985714	0.957143	0.9	0.842857
rs3785161	833.571	0.985714	0.985714	0.914286	0.885714	0.857143	0.757143
rs41273215	1797.04	0.985714	0.985714	0.985714	0.928571	0.885714	0.828571
rs4130324	2147.01	0.985714	0.985714	0.985714	0.971429	0.914286	0.857143
rs4352664	1956.9	0.985714	0.985714	0.985714	0.957143	0.914286	0.857143
rs4709966	573.071	0.985714	0.985714	0.9	0.842857	0.828571	0.6
rs4709967	44.1714	0.857143	0.828571	0.385714	0.0285714	0	0
rs4709968	35.1286	0.857143	0.728571	0.185714	0.0142857	0	0
rs4736529	997.7	0.985714	0.985714	0.957143	0.885714	0.857143	0.771429
rs4803418	963.9	0.985714	0.985714	0.928571	0.871429	0.857143	0.771429
rs4803419	1878.01	0.985714	0.985714	0.985714	0.928571	0.885714	0.842857
rs5752527	198.5	0.9	0.871429	0.757143	0.657143	0.342857	0.0571429
rs57731889	2464.16	0.985714	0.985714	0.985714	0.957143	0.928571	0.871429
rs57908830	190	0.9	0.857143	0.757143	0.642857	0.328571	0.0571429
rs5853517	467.9	0.257143	0.128571	0.0857143	0.0857143	0.0571429	0.0142857
rs5985	1176.73	0.985714	0.985714	0.957143	0.885714	0.871429	0.828571
rs6785930	1092.46	0.985714	0.985714	0.971429	0.885714	0.871429	0.757143
rs6787801	710.229	0.985714	0.971429	0.914286	0.871429	0.842857	0.657143
rs6798347	534.871	0.985714	0.957143	0.9	0.842857	0.771429	0.514286
rs6801273	1100.49	0.985714	0.985714	0.957143	0.914286	0.871429	0.8
rs6809699	1168.61	0.985714	0.985714	0.971429	0.885714	0.871429	0.757143
rs6831212	281.957	0.928571	0.9	0.842857	0.757143	0.528571	0.185714
rs72558186	1180.46	0.985714	0.985714	0.985714	0.9	0.871429	0.785714
rs72729980	1072.77	0.985714	0.985714	0.957143	0.871429	0.857143	0.785714
rs72819363	1770.29	0.985714	0.985714	0.985714	0.942857	0.885714	0.828571
rs74569896	745.286	0.985714	0.985714	0.9	0.857143	0.857143	0.671429
rs75750968	1415.74	0.985714	0.985714	0.971429	0.928571	0.885714	0.814286
rs762551	1458.86	0.985714	0.985714	0.985714	0.9	0.885714	0.828571
rs7667298	1423.1	0.985714	0.985714	0.957143	0.914286	0.885714	0.814286
rs7747284	1110.71	0.985714	0.985714	0.971429	0.885714	0.871429	0.8
rs776746	1318.03	0.985714	0.985714	0.985714	0.9	0.871429	0.814286
rs8192719	1411.09	0.985714	0.985714	0.985714	0.914286	0.871429	0.828571
rs8192950	1403.23	0.985714	0.985714	0.985714	0.885714	0.885714	0.8
rs907620	1195.44	0.985714	0.985714	0.985714	0.885714	0.871429	0.814286
rs9348035	1737.74	0.985714	0.985714	0.985714	0.914286	0.885714	0.828571
rs9348036	2013.64	0.985714	0.985714	0.985714	0.971429	0.9	0.857143
rs9356381	1377.04	0.985714	0.985714	0.985714	0.914286	0.871429	0.814286
rs9364810	1007.53	0.985714	0.985714	0.971429	0.9	0.857143	0.785714
rs9365909	1406.59	0.985714	0.985714	0.985714	0.928571	0.885714	0.828571
rs9365910	1190	0.985714	0.985714	0.971429	0.9	0.871429	0.785714
rs992556	1240.16	0.985714	0.985714	0.971429	0.885714	0.871429	0.8
rs11264579	1700.89	0.985714	0.985714	0.985714	0.957143	0.885714	0.842857
rs4793665	1661.77	0.985714	0.985714	0.985714	0.942857	0.928571	0.857143
