# Supplementary material for: The polygenic implication of clopidogrel responsiveness: Insights from platelet reactivity analysis and next-generation sequencing
Source: PLoS One. 2024 Jul 11;19(7):e0306445. doi: 10.1371/journal.pone.0306445 (PMC11239111; doi:10.1371/journal.pone.0306445)
Supplement: S4 Table — (XLSX) [file pone.0306445.s006.xlsx]

## Sheet: Supplementary Table 4
Supplementary Table 4. Sequencing quality for genes of interest per patient
Sample	Coverage >10X	Coverage >20X	Coverage >50X	Coverage >100X	Coverage >200X	Coverage >500X
CLO2	96.9187	96.8881	96.8331	96.7411	96.474	93.8439
CLO3	96.8778	96.8088	96.7539	96.5596	96.0919	92.1786
CLO4	96.9392	96.8778	96.828	96.7743	96.6056	95.7494
CLO5	96.9341	96.897	96.8612	96.8114	96.6619	95.8005
CLO6	96.9162	96.8817	96.8331	96.7654	96.4587	95.0094
CLO9	96.8868	96.8574	96.7986	96.7258	96.4829	95.2075
CLO11	96.929	96.8484	96.7973	96.7245	96.5059	94.8573
CLO12	96.9379	96.8727	96.7615	96.5392	95.9577	90.015
CLO14	96.9123	96.8727	96.8152	96.7385	96.4983	94.0586
CLO15	96.9136	96.8766	96.8216	96.7628	96.5034	95.3097
CLO18	96.9277	96.8881	96.8395	96.7654	96.4817	95.3059
CLO19	96.9468	96.9085	96.8433	96.782	96.4471	94.6784
CLO23	96.9264	96.8689	96.8114	96.7296	96.3935	94.9417
CLO27	96.9366	96.8829	96.8305	96.7909	96.681	95.9935
CLO29	96.9737	96.9341	96.8663	96.7973	96.6721	95.9117
CLO33	96.9558	96.9149	96.8689	96.805	96.5877	95.5794
CLO36	96.8676	96.8216	96.75	96.4995	95.8516	89.1267
CLO37	96.9571	96.9123	96.851	96.7027	96.2989	93.6483
CLO41	96.9123	96.8663	96.7845	96.405	95.1985	83.4077
CLO43	96.9571	96.9149	96.8446	96.6951	96.3475	94.3116
CLO44	96.9175	96.8714	96.8063	96.7347	96.3743	94.7627
CLO47	96.9494	96.9085	96.8344	96.7411	96.4011	94.5992
CLO48	96.7897	96.6567	96.2452	94.8049	89.2737	54.8545
CLO51	96.9366	96.8868	96.7577	96.4906	95.6267	89.3517
CLO53	96.9175	96.8702	96.819	96.612	96.1085	93.2151
CLOP56	96.9775	96.9277	96.8536	96.7091	96.3845	94.6094
CLO57	96.9149	96.8829	96.7692	96.598	95.959	90.1862
CLO61	96.9085	96.8727	96.7794	96.5788	96.0804	91.8821
CLO68	97.0197	96.9417	96.8663	96.7999	96.5903	95.3021
CLO72	96.9175	96.8663	96.7679	96.6056	96.1417	91.9038
CLO73	96.8983	96.8625	96.6299	96.2261	94.7525	84.0518
CLO78	96.4932	95.7289	90.3766	69.6474	21.8066	0.0690122
CLO79	95.2382	91.2227	61.9372	13.4024	0	0
CLO81	97.2088	96.874	96.5877	96.1174	94.1186	74.8604
CLO83	97.1513	96.9583	96.8893	96.8536	0	96.359
CLO87	96.929	96.8996	96.8446	96.7871	96.635	95.4452
CLO88	96.9085	96.8829	96.8024	96.5634	96.1545	92.2617
CLO90	96.851	96.8305	96.7756	96.5571	96.1634	92.084
CLO93	96.8906	96.8523	96.7488	96.3999	95.5717	83.9649
CLO102	96.8932	96.7999	96.7053	96.3002	93.6573	61.0477
CLO103	97.0056	96.9213	96.8625	96.8075	96.6184	94.3423
CLO106	96.8881	96.8318	96.6912	96.4254	95.2126	79.2184
CLO107	96.8881	96.8203	96.7449	96.6158	95.9909	85.8359
CLO108	97.0044	96.906	96.8523	96.7884	96.69	95.8593
CLO110	96.8829	96.8651	96.7858	96.7079	96.3845	94.2362
CLO119	96.8727	96.8229	96.6529	96.4011	95.256	81.276
CLO120	96.8561	96.7922	96.6951	96.3321	95.2215	80.9526
CLO121	96.9405	96.8817	96.819	96.7654	96.5162	94.2694
CLO122	96.8983	96.851	96.7692	96.69	96.1979	85.5867
CLO123	96.8855	96.819	96.4152	94.9174	84.7572	26.1173
CLO127	96.5238	95.8644	91.4348	71.6424	31.7699	0.327169
CLO129	94.4049	88.5606	55.0219	11.6401	0	0
CLO132	96.8957	96.8101	96.5711	96.1021	93.886	74.9613
CLO136	96.8574	96.7091	96.2785	95.2382	90.5057	58.1786
CLO137	96.9226	96.8829	96.8075	96.589	96.1481	92.948
CLO138	96.9456	96.9149	96.8523	96.7258	96.5034	95.389
CLO141	96.8906	96.8484	96.6337	96.1737	94.5736	83.3169
CLO142	96.7449	96.5021	95.7634	92.6694	77.5736	17.97
CLO149	95.2139	90.9977	62.1736	19.1113	0.191701	0
CLO150	96.8638	96.7922	96.5532	96.0024	94.718	86.4327
CLO153	96.1698	94.9276	85.5969	57.1766	13.4996	0
CLO154	96.906	96.8689	96.6772	96.3577	95.1525	86.0608
CLO155	96.8599	96.7999	96.6734	96.3935	95.7442	89.4117
CLO157	1.00451	0.839649	0.815367	0.695234	0.504812	0.0907383
CLO158	97.0005	96.9328	96.8344	96.6184	96.2312	93.054
CLO160	96.9008	96.8395	96.5762	95.872	93.2624	64.8574
CLO161	96.8165	96.6644	96.2848	95.1896	88.4596	39.9121
CLO163	96.3104	94.4944	81.8536	46.5206	7.35236	0
CLO166	96.7091	96.4791	95.2727	89.8565	63.6024	5.04173
CLO170	96.1315	94.1352	78.4068	34.0333	0.695234	0
