# Supplementary material for: The polygenic implication of clopidogrel responsiveness: Insights from platelet reactivity analysis and next-generation sequencing
Source: PLoS One. 2024 Jul 11;19(7):e0306445. doi: 10.1371/journal.pone.0306445 (PMC11239111; doi:10.1371/journal.pone.0306445)
Supplement: S5 Table — (XLSX) [file pone.0306445.s007.xlsx]

## Sheet: Supplementary Table 5
Supplementary Table 5. Sequencing quality for genes of interest
Gene name	Transcript stable ID	Length	Average depth
ABCB1_7	ENST00000622132.5	6443	922.024
ABCC3_17	ENST00000285238.13	7584	1419.33
ADCY3_2	ENST00000679454.1	5435	1350.94
CES1_16	ENST00000574513.5	3007	227.907
CYP1A2_15	ENST00000343932.5	2051	1394.81
CYP2B6_19	ENST00000324071.10	2276	1426.99
CYP2C19_10	ENST00000371321.9	2273	1207.43
CYP2C8_10	ENST00000371270.6	2273	1016.59
CYP2C9_10	ENST00000260682.8	2273	1173.09
CYP3A4_7	ENST00000651514.1	2712	972.295
CYP3A5_7	ENST00000222982.8	2709	955.861
F2_11	ENST00000311907.10	3169	1446.53
F2R_5	ENST00000319211.5	1378	1553.46
GNAS_20	ENST00000371085.8	2385	1092.38
ITGB3_17	ENST00000559488.7	3767	1156.84
P2RX1_17	ENST00000225538.4	2300	1293.49
P2RY1_3	ENST00000305097.6	1122	1904.42
P2RY12_3	ENST00000302632.4	1029	1476.99
PEAR1_1	ENST00000292357.8	5214	1577.04
PLA2G2A_1	ENST00000482011.3	735	1214.54
PON1_7	ENST00000222381.8	1868	889.307
PTGS1_9	ENST00000362012.7	2800	1462.49
SLC22A1_6	ENST00000366963.9	2665	1203.84
SLC22A2_6	ENST00000366953.8	2668	971.429
TBXA2R_19	ENST00000375190.10	1132	1912.71
TBXAS1_7	ENST00000448866.7	2802	1079.7
UGT2B4_4	ENST00000305107.7	2087	957.796
UGT2B7_4	ENST00000305231.12	2090	1036.88
