# Supplementary material for: The polygenic implication of clopidogrel responsiveness: Insights from platelet reactivity analysis and next-generation sequencing
Source: PLoS One. 2024 Jul 11;19(7):e0306445. doi: 10.1371/journal.pone.0306445 (PMC11239111; doi:10.1371/journal.pone.0306445)
Supplement: S6 Table — (XLSX) [file pone.0306445.s008.xlsx]

## Sheet: Supplementary Table 6
Supplementary Table 6. Rare variants obtained through NGS
Gene	Chromosome position	rs	Molecular Change	Allele frequencies	gnomAD Latin American allele frequencies	p value (< 0.05)	p-value (< 0.05) with Yates correction	HWE
UGT2B7	4:69978329	rs140395996	c.1465C>T; p.His489Tyr	0.00724638	5.645e-05	< 0,00001*	0.659498	1
UGT2B4	4:70361182	rs181603790	c.398A>G; p.Asn133Ser	0.00724638	0.003891	0.160258	0.659498	1
SLC22A1	6:160560824	rs34130495	c.1201G>A;p.Gly401Ser	0.0289855	0.008637	0,000013*	0,000203*	1
SLC22A1	6:160575837	rs34059508	c.1393G>A;p.Gly465Arg	0.0217391	0.006903	0,0003*	0,003782*	1
SLC22A2	6:160662547	rs151282335	c.1460G>A;p. Arg487Gln	0.00724638	0.0003672	< 0,00001*	< 0,00001*	1
SLC22A2	6:160671737	rs512275	c.519-3C>A	0.00724638	0.002587	0.055983	0.458934	1
ABCB1	7:87150146	N/D	c.2732C>T;p.Thr911Ile	0.00724638	N/D	N/D	N/D	1
ABCB1	7:87175288	rs56107566	c.1778G>A;p.Arg593His	0.00724638	0.0001693	< 0,00001*	< 0,00001*	1
ABCB1	7:87190625	rs36008564	c.781A>G;p.Ile261Val	0.00724638	0.003982	0.171264	0.171264	1
CYP3A4	7:99367392	rs4986908	c.520C>G;p.Asp174His	0.00724638	0.0007341	0,000048*	0.055329	1
TBXAS1	7:140007142	rs201269727	c.1186G>C; p.Val396Leu	0.00724638	0.0001445	< 0,00001*	< 0,00001*	1
TBXAS1	7:140017802	rs80244437	c.1496A>C;p.Lys499Thr	0.00724638	0.0004799	< 0,00001*	< 0,00001*	1
PTGS1	9:125133745	N/D	c.94+198_94+338del	0.00724638	N/D	N/D	N/D	1
PTGS1	9:125140732	rs181947887	c.232C>T;p.Arg78Trp	0.00724638	0.01888	0.788142	0.861622	1
PTGS1	9:125143973	rs5789	c.709C>A;p.Leu237Met	0.00724638	0.01682	0.88048	0.749965	1
CYP2C19	10:96540262	rs772890273	c.488C>T;p.Pro163Leu	0.00724638	0	N/D	N/D	1
CYP2C19	10:96612637	rs779501712	c.1439C>T; p.Pro480Leu	0.00724638	0	N/D	N/D	1
CYP2C8	10:96798795	rs143386810	c.1150G>A;p.Gly384Ser	0.00724638	0.0008185	0,000161*	0.078075	1
CYP2C8	10:96829069	rs944376559	c.91C>T;p.Pro31Ser	0.00724638	0	N/D	N/D	1
CYP1A2	15:75042296	rs45565238	c.217G>A;p.Gly73Arg	0.00724638	8.47e-05	< 0,00001*	< 0,00001*	1
ITGB3	17:45364499	N/D	c.841C>T;p.His281Tyr	0.00724638	N/D	N/D	N/D	1
ITGB3	17:45367599	rs150029332	c.1084G>A;p.Asp362Asn	0.00724638	0	N/D	N/D	1
ABCC3	17:48733187	rs62059746	c.46-6C>T	0.00724638	0.002711	0.062471	0.476046	1
CYP2B6	19:41497293	rs781463375	c.82_83insGC;Asp28GlyfsTer30	0.0144928	0.0002258	< 0,00001*	< 0,00001*	1
CYP2B6	19:41497296	rs750679089	c.86_87delCG; p.Arg29ProfsTer19	0.0144928	0.0002258	< 0,00001*	< 0,00001*	1
CYP2B6	19:41510282	rs12721655	c.415A>G;p.Lys139Glu	0.00724638	0.001073	0,00090*	0.1285	1
* Statical significance ; N/D: not determinated.
