# Supplementary material for: The polygenic implication of clopidogrel responsiveness: Insights from platelet reactivity analysis and next-generation sequencing
Source: PLoS One. 2024 Jul 11;19(7):e0306445. doi: 10.1371/journal.pone.0306445 (PMC11239111; doi:10.1371/journal.pone.0306445)
Supplement: S7 Table — (XLSX) [file pone.0306445.s009.xlsx]

## Sheet: Population genetic analysis
Supplementary Table 7. Population genetic analysis
SNPs obtained of genes related to pharmacokinetics and pharmacodinamics of clopidogrel
Gene	rs	Allele frequencies	gnomAD Latin American allele frequencies	p-value (< 0,05)	p-value (< 0,05) with Yates correction	HWE
CYP2C9	rs1057910	0.021	0.03824	0.859832	0.927491	1
P2RY1	rs1065776	0.021	0.05779	0.610359	0.80178	1
CYP2C8	rs10509681	0.079	0.06776	0.002572	0,005514*	1
CYP2C9	rs1799853	0.086	0.06841	0.002572	0,005514*	0.41
ITGB3	rs5918	0.079	0.07747	0.011224	0,020861*	1
CYP2C19	rs4244285	0.079	0.1012	0.112001	0.164783	1
PEAR1	rs3737224	0.108	0.1024	0.018908	0,031656*	0.17
CYP1A2	rs2470890	0.297	0.257	< 0,00001	< 0,00001*	0.38
CYP2B6	rs3745274	0.34	0.3141	< 0,00001	< 0,00001*	0.058
PON1	rs662	0.427	0.4941	0.008775	0,012417*	0.47
ABCB1	rs1128503	0.485	0.5111	0.000155	0,000251*	1
ABCB1	rs1045642	0.485	0.548	0.000245	0,000391*	0.34
ABCB1	rs2032582	0.478	0.5481	3.4e-05	0,000057*	0.81
SNPs obtained from GWAS studies
Gene	rs	Allele frequencies	gnomAD Latin American allele frequencies	p value (< 0.05)	p-value (< 0.05) with Yates correction	HWE
P2RY12	rs6809699	0.065	0.8931	0.013019	0,022151*	0.24
P2RY12	rs6785930	0.333	0.321	< 0,00001	< 0,00001*	0.43
LINGO2	rs150054283	0.021	0.008255	0.026369	0.094591	1
LINGO2	rs151216272	0.021	0.01064	0.053374	0.156141	1
LINGO2	rs148058478	0.021	0.01066	0.053863	0.15717	1
LINGO2	rs150117487	0.021	0.01231	0.075053	0.201094	1
AGAP3	rs75750968	0.014	0.01314	0.251117	0.535391	1
MYOM2	rs17064642	0.007	0.01994	0.746395	0.913828	1
PTGS1	rs10306114	0.057	0.03302	0.001976	0,005446*	1
CYP2C19	rs11568732	0.014	0.04245	0.598988	0.843935	1
PDE10A	rs4709968	0.014	0.05811	0.321508	0.481738	1
KDR	rs2305948	0.043	0.06061	0.681159	0.874251	0.11
PDE10A	rs9365910	0.028	0.0625	0.859832	0.927491	1
PDE10A	rs9364810	0.036	0.0625	0.779729	0.987225	1
PDE10A	rs4709966	0.028	0.0628	0.852666	0.93508	1
PDE10A	rs7747284	0.028	0.0628	0.852666	0.93508	1
PDE10A	rs9348036	0.036	0.06368	0.783564	0.991046	1
PDE10A	rs9365909	0.036	0.06486	0.839063	0.954686	1
PDE10A	rs9348035	0.036	0.06486	0.839063	0.954686	1
PDE10A	rs9356381	0.036	0.06501	0.618854	0.822863	1
PDE10A	rs4709967	0.036	0.06579	0.86279	0.93156	1
PDE10A	rs12055399	0.036	0.06604	0.842983	0.950853	1
PDE10A	rs4130324	0.05	0.07901	0.549148	0.716005	1
PDE10A	rs4352664	0.05	0.08019	0.553098	0.720293	1
GRM7	rs1516568	0.028	0.08057	0.514888	0.683079	1
FMO3	rs1736557	0.159	0.08694	< 0,00001	< 0,00001*	1
B4GALT2	rs1061781	0.043	0.09053	0.917785	0.914809	1
F2R	rs168753	0.086	0.092	0.053765	0.085386	0.41
PEAR1	rs41273215	0.108	0.09456	0.019734	0,03384*	0.17
CYP2C19	rs12248560	0.101	0.1007	0.035392	0.057506	0.52
CDH15	rs72819363	0.101	0.1108	0.067641	0.103342	0.52
CYP4F2	rs3093135	0.115	0.1333	0.04861	0.074124	1
SLC14A2	rs12456693	0.123	0.1356	0.039406	0.06037	1
CES1P1	rs3785161	0.144	0.1722	0.078197	0.110949	0.62
IRS1	rs13431554	0.115	0.1832	0.347344	0.43862	0.58
POR	rs2302429	0.318	0.1946	< 0,00001	< 0,00001*	0,049*
TTC28	rs57908830	0.217	0.2017	0.00188	0,003166*	0.29
TTC28	rs5752527	0.217	0.2017	0.001881	0,003166*	0.29
NR3C2	rs72729980	0.152	0.2069	0.317386	0.399869	0.17
CYP3A5	rs776746	0.202	0.2085	0.021579	0,032156*	0.13
NR3C2	rs907620	0.152	0.2111	0.359992	0.448231	0.17
PEAR1	rs12041331	0.13	0.2139	0.560944	0.671125	1
MED12L	rs6798347	0.26	0.2233	6.6e-05	0,000122*	0.76
CYP4F2	rs2108622	0.239	0.2293	0.000375	0,000631*	0.74
F13A1	rs5985	0.275	0.2548	< 0,00001	< 0,00001*	0.56
POR	rs1057868	0.376	0.2811	< 0,00001	< 0,00001*	0.2
CYP2B6	rs8192719	0.347	0.2967	< 0,00001	< 0,00001*	0,033*
P2RY12	rs3732759	0.384	0.3353	< 0,00001	< 0,00001*	0.46
P2RY12	rs6801273	0.405	0.3502	< 0,00001	< 0,00001*	0.17
PEAR1	rs11264579	0.318	0.3507	0.003196	0,004889*	1
PEAR1	rs2644592	0.746	0.3507	0.004814	0,008055*	1
PEAR1	rs57731889	0.217	0.3512	0.656337	0.750006	0.72
POR	rs2286823	0.224	0.3643	0.641525	0.733677	0.73
CTB-30L5.1	rs342293	0.326	0.3783	0.00675	0,00998*	1
P2RY12	rs6787801	0.391	0.4175	0.003027	0,004592*	0.46
CYP3A4	rs2242480	0.391	0.4252	0.009568	0,013546*	0.078
CYP2B6	rs4803418	0.326	0.4551	0.089482	0.116858	0.59
ITGA2	rs1126643	0.268	0.4564	0.002553	0,00378*	0.37
ITGA2	rs1062535	0.391	0.4575	0.00271	0,004005*	1
ABCA1	rs2487032	0.42	0.4693	< 0,00001	< 0,00001*	0.8
CYP2B6	rs4803419	0.326	0.4741	0.130149	0.163701	0.59
WDR24	rs11640115	0.485	0.4948	1.8e-05	0,00003*	0.63
GPR87	rs1472122	0.536	0.5213	1.9e-05	0,000033*	0.81
CES1	rs8192950	0.55	0.56	2.9e-05	0,000052*	0.47
NR3C2	rs992556	0.608	0.5745	2.6e-05	0,000047*	0.8
NR3C2	rs6831212	0.608	0.5746	2.6e-05	0,000047*	0.8
NR3C2	rs1512341	0.615	0.5746	2.6e-05	0,000047*	0.8
NR3C2	rs11724226	0.608	0.575	7.3e-05	0,000126*	0.46
NR3C2	rs1512327	0.623	0.577	3e-05	0,000054*	0.61
NR3C2	rs12711260	0.615	0.578	3e-05	0,000054*	0.8
ABCC3	rs4793665	0.673	0.6158	< 0,00001	< 0,00001*	1
ATP10A	rs12913988	0.507	0.6206	0.331711	0.402971	0,015*
CDH13	rs11859453	0.695	0.6678	0.00028	0,000479*	0.39
NR3C2	rs13118022	0.586	0.6758	0.042914	0.060088	0.062
KDR	rs7667298	0.659	0.6789	0.000502	0,000846*	1
CES1	rs2244613	0.673	0.6875	0.000159	0,000265*	1
N6AMT1	rs2254638	0.435	0.7033	0.003972	0,006241*	1
CYP1A2	rs762551	0.768	0.7134	0.004641	0,008233*	1
NR3C2	rs1546044	0.775	0.7577	0.000548	0,000971*	0.73
PTGS1	rs1330344	0.789	0.7967	0.009441	0,015164*	0.15
NOS3	rs1799983	0.768	0.8152	0.000269	0,000487*	0.095
P2RY12	rs10935838	0.942	0.8664	0.004134	0,007669*	0.19
P2RY12	rs5853517	0.934	0.8672	0.003823	0,006656*	0.24
P2RY12	rs2046934	0.905	0.8679	0.035491	0.057074	0,0017*
EFR3A	rs4736529	0.927	0.9329	< 0,00001	< 0,00001*	1
* Statically significant ); N/D: not determinated.
