# Supplementary material for: The polygenic implication of clopidogrel responsiveness: Insights from platelet reactivity analysis and next-generation sequencing
Source: PLoS One. 2024 Jul 11;19(7):e0306445. doi: 10.1371/journal.pone.0306445 (PMC11239111; doi:10.1371/journal.pone.0306445)
Supplement: S8 Table — (XLSX) [file pone.0306445.s010.xlsx]

## Sheet: Supplementary Table 7
Supplementary Table 8. PGxPRS values per patient
Patient	rs12456693	rs2254638	rs342293	rs57731889	rs6798347	rs6801273	rs2022582	PGxPRS values	CT (s)
CLO2	CC	AG	CG	CT	GA	TC	AC	0.263192	64
CLO3	CC	AG	GG	CC	GG	TC	AC	0.344457	91
CLO4	CC	AG	GG	CC	AA	CC	AA	0.126558	123
CLO5	CC	AG	CC	TT	GA	TC	AC	0.320847	143
CLO6	CC	AG	CG	CC	GG	TT	AC	0.231609	265
CLO9	CC	GG	CG	CC	GG	TT	CC	0.539651	93
CLO11	CC	AG	CC	CT	GG	TT	AC	0.289264	72
CLO12	CT	AA	CG	CT	AA	CC	CT	0.0188694	61
CLO14	CC	AG	CG	CC	GG	TC	CC	0.550231	76
CLO15	CC	AG	CC	CT	GA	TC	CC	0.468965	85
CLO18	CC	AG	CC	CC	GG	TT	AA	0.178703	57
CLO19	CC	AG	CC	CT	GA	TC	AA	0.210286	70
CLO23	CC	AG	CG	CC	AA	CC	AA	0.202992	211
CLO27	CC	GG	CC	CT	GA	TC	AC	0.518328	63
CLO29	CT	GG	CC	CC	GA	CC	CC	0.739748	61
CLO33	CC	GG	CG	CC	GA	TC	AA	0.331333	51
CLO36	CC	AG	CG	TT	GG	TT	AC	0.194052	229
CLO37	CC	AG	CC	CC	GA	TC	AC	0.358404	76
CLO41	CC	AA	CC	CT	GA	TT	AC	-0.0283601	68
CLO43	CT	AA	CC	CC	GG	TT	AC	0.0133589	61
CLO44	CC	AG	CG	CT	GG	TC	CC	0.531452	55
CLO47	CC	AG	CG	CT	GG	TC	AC	0.402113	37
CLO48	CC	AG	CC	CC	GA	TC	AC	0.358404	85
CLO51	CC	AG	CG	CT	GG	TC	AC	0.402113	56
CLO53	CT	GG	CC	CC	GA	TC	AC	0.421126	73
CLO56	CC	AG	CC	CC	GA	CC	CT	0.547686	68
CLO57	CC	GG	CG	CC	GG	CC	AC	0.788877	66
CLO61	CT	AG	GG	CC	GG	TC	CC	0.357816	86
CLO68	CC	GG	CC	TT	GA	TC	AC	0.49955	57
CLO72	CC	GG	CG	CC	GG	TC	AA	0.470255	84
CLO73	CT	GG	CG	CC	GG	TT	CC	0.42367	59
CLO78	CC	GG	CC	CC	GA	TC	AC	0.537107	52
CLO79	CC	GG	CC	CC	GG	TT	CC	0.616085	76
CLO81	CT	GG	CC	CT	GG	TT	AC	0.351986	55
CLO83	CC	AG	CC	CC	GA	CC	AC	0.547686	274
CLO87	CC	GG	CC	CC	GG	TC	AC	0.676028	87
CLO88	CC	GG	CG	CT	GG	TT	CC	0.520873	49
CLO90	CC	AG	CC	CT	GA	CC	AC	0.528908	56
CLO93	CC	AA	GG	CT	GG	TT	AA	-0.171646	211
CLO102	CC	AA	CG	CC	GG	CC	CC	0.56081	77
CLO103	CT	GG	CC	CT	GA	CC	CC	0.72097	60
CLO106	CC	GG	CG	TT	GG	TC	AC	0.562038	61
CLO107	CC	AG	CG	CC	GA	TC	AC	0.28197	81
CLO108	CC	GG	CG	CC	GA	TC	CT	0.460673	54
CLO110	CC	AG	CG	CC	GG	TT	AA	0.102269	114
CLO119	CT	GG	CC	CC	GG	TT	CC	0.500104	72
CLO120	CC	GG	CC	CC	AA	CC	AA	0.458128	58
CLO121	CC	GG	CG	CC	GG	TT	AC	0.410311	65
CLO122	CC	GG	CG	CC	GG	TT	AC	0.410311	56
CLO123	CC	GG	CC	CC	GA	TC	CC	0.666446	64
CLO127	TT	GG	CC	CT	GG	TT	AC	0.236006	113
CLO129	CC	AG	GG	CC	GG	TT	AC	0.155175	176
CLO132	CT	AA	CG	CT	GG	TT	AA	-0.211193	93
CLO136	CT	AG	CC	CC	GA	TC	AC	0.242423	201
CLO137	CC	AA	CG	CT	AA	TC	AA	-0.183772	173
CLO138	CC	AG	CC	CC	GG	TT	AC	0.308042	56
CLO141	CC	AG	CG	CT	GG	TC	AA	0.272773	54
CLO142	CC	GG	CG	CC	GG	TC	AC	0.599594	48
CLO149	CC	AG	CG	CC	GA	CC	AA	0.341913	140
CLO150	CC	GG	CC	CC	GA	TC	AC	0.537107	67
CLO153	CT	GG	CC	CC	GG	TT	AC	0.370765	59
CLO154	CC	GG	GG	CT	GG	TT	CC	0.444439	51
CLO155	CC	AG	CC	CC	GA	TC	CC	0.487743	74
CLO158	CT	AA	CG	CC	GG	TT	AC	-0.0630749	66
CLO160	CC	GG	CG	CC	GA	TC	AA	0.331333	91
CLO161	CC	AG	GG	CC	GA	TC	AC	0.205536	91
CLO163	CC	AA	CC	CT	GG	TT	AC	0.110561	96
CLO166	CT	AG	CG	CT	GG	TC	AC	0.286132	59
CLO170	CT	AG	CG	CC	GG	TT	CT	0.115628	283
